# Supplementary material for: Porphyromonas gingivalis-induced periodontitis promotes neuroinflammation and neuronal loss associated with dysfunction of the brain barrier
Source: Front Cell Infect Microbiol. 2025 Jun 9;15:1559182. doi: 10.3389/fcimb.2025.1559182 (PMC12183281; doi:10.3389/fcimb.2025.1559182)
Supplement: Supplementary file 1 [file DataSheet1.xlsx]

## Sheet: Sheet1
Distance of ABC-CEJ(μm)
		Control			W83
	165.008	184.761	151.826	230.587	233.994	214.263	216.174
BV/TV%
		Control			W83
	78.34	77.8	81.05	70.54	76.6	74.25	75.02
BS/BV(1/mm)
		Control			W83
	21.2	22	20.8	28	27.6	28.8	24.4
BS/TV(1/mm)
		Control			W83
	16	17.2	16.8	21.6	22	21.6	20
Total distance(cm)
				Control										W83
641.434	925.102	1266.24	1114.95	706.659	796.158	962.846	1028.17	1759	1165.74	938.804	1076.4	949.528	1157.89	568.14	1158.3	1178.53	931.802	1020.75	890.216
Average speed(cm/s)
				Control										W83
2.13926	3.08532	4.22304	3.71848	2.35679	2.65527	3.2112	3.42906	5.86647	3.88788	3.13102	3.58991	3.16678	3.8617	1.89481	3.86306	3.93055	3.10766	3.40431	2.96897
RI%
				Control										W83
2.13926	3.08532	4.22304	3.71848	2.35679	2.65527	3.2112	3.42906	5.86647	3.88788	3.13102	3.58991	3.16678	3.8617	1.89481	3.86306	3.93055	3.10766	3.40431	2.96897
Alternation%
				Control										W83
0.6667	0.5625	0.5714	0.6429	0.5625	0.7143	0.6452	0.5714	0.625	0.7647	0.5789	0.25	0.4762	0.6429	0.7333	0.5789	0.5862	0.4	0.3846	0.5333
Latency(s)
				Control										W83
Day1	90	90	90	90	90	90	84.75	90	90	60.21	90	90	70.29	90	90	90	69.71	83.13	90	76.51
Day2	48.66	53.14	90	41.14	67.54	90	53.73	45.28	90	50.69	59.11	48.63	83.8	90	86.64	83.92	90	61.45	60.21	55.65
Day3	49.09	15.47	59.54	10.54	8.54	75.97	35.49	50.53	63.47	30.78	37.09	16.58	31.3	62.84	58.97	24.66	56.52	43.42	33.94	20.78
Day4	21.59	18.63	21.81	18.62	11.73	14.39	17.35	14.12	7.59	20.73	24.95	21.25	52.79	52.64	52.6	29.66	21.38	41.63	15.22	41.37
Number of crossing the platform
				Control										W83
1.5	2.5	1.5	3	2	2.5	1	3	1	1.5	2	2	0.5	1	0	1	1	1	1.5	1
Time in platform quadrant（%）
				Control										W83
21.52	19.28	27.32	31.42	32.42	26.42	18.34	24.56	18.14	22.74	27.14	19.54	20.2	15.48	11.68	16.46	19.3	17.32	16.9	21.14
Relative IL-1β mRNA expression in gingiva
		Control						W83
0.654062	1.85854	0.638386	1.2753	0.696164	1.45146	3.50845	5.72589	2.14975	5.68634	3.92448	6.16528
Relative IL-8 mRNA expression in gingiva
		Control						W83
0.13891	1.52156	0.879988	3.29183	0.836375	1.95282	2.29828	4.09981	1.53924	6.5533	3.12868	6.22852
Relative TNF-α mRNA expression in gingiva
		Control						W83
0.176029	1.13332	1.1307	2.50919	0.69603	2.53835	4.0574	5.22545	1.82837	6.07923	3.96473	5.20136
Relative IL-1β mRNA expression in brain
				Control								W83
0.288838	1.90088	1.09177	0.599431	1.59623	1.28165	1.22095	0.922103	0.43417	1.46578	2.53444	2.99315	1.88122	1.54542	1.36257	1.74271	2.69696	3.7399
Relative IL-8 mRNA expression in brain
				Control								W83
0.941424	1.31913	1.16574	0.690757	1.56808	0.451355	1.73187	1.07724	0.757333	1.95827	2.86377	1.32984	2.19048	1.40997	1.26196	1.4396	1.85189	2.08831
Relative TNF-α mRNA expression in brain
				Control								W83
0.313257	2.00289	0.501157	1.73157	1.47427	0.441352	2.02324	1.06437	0.713672	1.7885	2.77743	1.71168	1.94812	1.6644	2.73524	0.679871	0.802923	1.17827
Relative LYVE1 mRNA expression in hlecs
				Control								1:50								1:100
1.36171	1.02249	1.36014	1.19921	0.936543	0.94852	0.938709	1.13092	0.86804	0.497839	0.394223	0.711408	1.08579	1.07829	1.20372	0.522137	0.521534	0.222018	0.633061	0.508887	0.512426	0.633793	0.209376	0.233663	0.966494
Relative IL-1β mRNA expression in hlecs
				Control								1:50								1:100
0.93898	1.06499	0.562529	0.742262	1.70527	1.40444	0.920985	0.628325	0.817666	1.06622	1.92186	0.81743	1.92519	1.64861	2.63825	1.09524	0.991659	1.26503	1.40039	1.18168	3.38698	1.32984	1.12864	2.23135	1.88067
Relative TNF-α mRNA expression in hlecs
				Control								1:50								1:100
0.894508	1.89321	1.06868	0.552546	0.406596	1.0656	2.30804	0.93898	1.06499	2.20254	2.21786	1.48538	2.57725	1.13027	1.06622	1.92186	2.16971	1.38591	1.37793	2.27889	3.4066	1.18168	2.67277	1.26503	1.40039
Relative LYVE1 mRNA expression in dura matter
		Control						W83
0.579347	2.23328	1.96678	0.487171	1.2093	0.667035	0.195355	0.13374	0.0541273	0.00889679	0.0206292	1.27825
Density of Iba1+ cells (number/mm2)
	Control			W83
109.3	87.86	92.86	161.93	138.07	128.57
Density of GFAP+ cells (number/mm2)
	Control			W83
445.21	485.71	461.93	638.07	569.07	528.57
Relative pAkt/Akt protein level in brain
	Control			W83
0.944716	0.926222	1.12906	0.464266	0.683574	0.771181
Relative pGSK3β/GSK3β protein level in brain
	Control			W83
0.939	1.064	0.997	0.273	0.726	0.656
Relative ptau(S202)/tau protein level in brain
	Control			W83
1.29334	0.919386	0.787279	1.53881	1.17854	1.56121
Relative ptau(S396)/tau protein level in brain
	Control			W83
1.09084	0.761629	1.14753	1.55301	1.47566	1.45445
Relative Pg protein level in gingiva
	Control			W83
0.94312	1.01039	1.04649	2.14029	3.94893	3.23795
Relative Pg protein level in brain
	Control			W83
0.724637	0.676625	1.59874	1.8259	2.67777	1.93086
BBB permeability index
		Control							W83
0.868705	1.04659	0.995765	1.14824	0.69082	1.24988	1.40236	1.40236	1.14824	2.11389	1.7073	1.47859
percent of B cells in brain（%）
			Control								W83
24.5	39.7	20.1	19.1	17.8	14.4	21.3	20.2	55.3	46.8	50.6	40.2	68	22	30.5	31.4
percent of B cells in spleen（%）
			Control							W83
50.5	53	49.6	47.8	44.4	36.6	36.9	45.8	53.2	60.6	50.5	37	41.4	38.5
percent of B cells in dura matter（%）
		Control				W83
1.81	9.28	11.1	10.7	25.2	28.5	19.2	11.3
percent of monocytes in brain(%)
			Control								W83
5.2	4.79	7.19	9.75	11.3	17.3	5.94	9.7	12.6	14.3	13.4	16.2	10.2	14	18.1	16.2
percent of monocytes in spleen(%)
			Control							W83
14.1	12.6	11.5	10.1	15.6	18.7	19	9.41	11.4	13.8	18	16	12.2	13.9
percent of monocyte in dura matter(%)
		Control			W83
10.6	8.24	12.6	14.2	16	16.4	18.2	12.9
Avg radiant efficiency(×108)
				Control							W83
30min	7.34	4.57	1.17	0.358	8.806	3.73	1.54	0.358	0.127	1.89	0.559	1.4	1.16	0.143
60min	14.5	10.37	2.26	6.12	3.22	2.97	4.35	0.271	2.24	2.35	0.343	1.58	1.48	3.41
IL-1beta -ELISA
			Control								W83
664.506	603.802	567.534	385.453	517.318	388.243	628.488	561.481	878.178	654.631	571.23	629.877	1258.66	1389.91	967.572	784.629
IL-6 -ELISA
			Control								W83
8.3766	5.1813	5.3766	5.3378	7.4307	7.8765	5.8507	5.0475	6.5552	6.5585	6.3849	6.304	8.1642	6.8758	7.7099	7.6644
TNF-α ELISA
			Control								W83
45.7662	32.1943	42.3732	26.8625	43.3426	40.9191	42.8579	46.7356	53.5215	54.4909	44.7968	39.4649	54.4909	52.5521	60.7922	54.4909
Relative ZO-1 protein level in brain
	Control			W83
1.3132	0.8012	0.8856	0.6118	0.8331	0.60899
Relative Occludin protein level in brain
	Control			W83
1.3165	0.9358	0.7478	0.5524	0.4949	0.4543
